# Supplementary material for: Evaluation of fendiline treatment in VP40 system with nucleation-elongation process: a computational model of Ebola virus matrix protein assembly
Source: Microbiol Spectr. 2024 Feb 26;12(4):e03098-23. doi: 10.1128/spectrum.03098-23 (PMC10986538; doi:10.1128/spectrum.03098-23)
Supplement: Table S1 — Model parameters. [file spectrum.03098-23-s0002.xlsx]

## Sheet: Table S1
Table S1. Model parameters.
Parameter	Value	For nucleation-elongation test		For initial fendiline simulation		Fendiline negative effect explore		Unit	Source
		Lower bound	Upper Bound	Lower bound	Upper Bound	Lower bound	Upper Bound
k1	Calibrated	3.14×10-3	3.14×10-1	3.14×10-3	3.14×10-1	2.93×10-2	1.17×10-1	1/(nM s)
KD1	50							nM	(S)
k1′	k1×KD1							1/s
k2	k2′/ KD2							1/(nM s)
KD2	h/el×PS (Eq. 13)							nM
k2′	Calibrated	7.96×10-5	7.96×10-3	7.96×10-5	7.96×10-3	4.75×10-4	1.90×10-3	1/s
k3	Calibrated	4.63	463	4.63	463	13.2	52.9	dm2/(nmol s)
KD3,1	Calibrated	1×10-3	6.31×10-1	1×10-3	1×10-1	1.02×10-3	4.10×10-3	nmol/dm2
k3,1WT′	k3×KD3,1 *0							1/ s
k3,1′	k3,1WT′*0							1/ s
	k3,1WT′/(1-x3×(1-e-(PS-20)×x4)) (Eq. 15) *1
	k3,1WT′/(1-x3×(1-e(PS-20)×x4)) (Eq. 16) *2
KD3,2	Calibrated	1.56×10-4	1.56×10-2	1×10-5	1×10-3	4.61×10-5	1.85×10-4	nmol/dm2
k3,2WT′	k3×KD3,2							1/ s
k3,2′	k3,2WT′*0							1/ s
	k3,2WT′/(1-x3×(1-e-(PS-20)×x4)) (Eq. 15) *3
	k3,2WT′/(1-x3×(1-e(PS-20)×x4)) (Eq. 16) *4
k4WT	Calibrated	1×10-5	1×10-4	1×10-5	1×10-4	4.69×10-5	1.88×10-4	1/s
k4	k4WT/(1-x1×(1-e-(PS-20)×x2)) (Eq. 14)							1/s
k5WT	6×k5′							1/s	(1)
k5Fendiline	0.825×k5WT #2							1/s
	0.72×k5WT #3
k5Fendiline,Simulation	(t×e(-u×ConcFendiline)-t+1)×k5WT (Eq. 29)							1/s
k5′	Calibrated	1×10-4	1	1×10-4	1	7.72×10-3	3.09×10-2	1/s
r1	Calibrated	2	20	2	20	4.56	18.2	nM/s
r2WT	Calibrated	2	20	2	20	3.36	13.7	nM/s
r2PSA3	r2WT×0.7/((mo+1)/(mo+0.7o)) (Eq. 24)							nM/s
r2Supp	r2WT×(1.5-(0.7×(mo+0.7o))/(mo+1.5o)) (Eq. 26)							nM/s
r2	r2WT×mo/(mo+(PS/20)o) #2-4							nM/s
	r2PSA3×mo/(mo+(PS/20)o) #1
	r2PSA3×mo/(mo+(PS/20)o)+ r2Supp #5
d1	2.25×10-5							1/s	(2)
d2	r2/F(0)							1/s
n	2310							1	(3), (4)
Vol	2×10-12							L
R	(3×Vol/(4π)) 1/3							dm
x1	0.5							1
x2	Calibrated	0.5	0.5	0.25	0.35	0.25	0.35	1
x3	0.5							1
x4	0.1							1
z	Calibrated	4	21	2	21	11	14	1
g	1.43×10-3, fitted							nmol/dm2
h	2.18×103, fitted							nM
l	0.112, fitted							1
m	0.942, fitted							1
o	11.7, fitted							1
t	0.364, fitted							1
u	0.498, fitted							1/µM
ConcFendiline	Input in simulation	1	10					µM
*1-4: model As1-As4
#1-5: PSA-3, 5um Fendiline, 1um Fendiline, WT, PSA-3+PS supplement
Source (S): data from Dr. Stahelin (available on request).
Source (1): Staurosporines decrease ORMDL proteins and enhance sphingomyelin synthesis resulting in depletion of plasmalemmal phosphatidylserine
Source (2): Turnover of the human proteome: Determination of protein intracellular stability by dynamic SILAC
Source (3): The Organisation of Ebola Virus Reveals a Capacity for Extensive, Modular Polyploidy
Source (4): Effect of Ebola virus proteins GP, NP and VP35 on VP40 VLP morphology
