# Supplementary material for: Evaluation of fendiline treatment in VP40 system with nucleation-elongation process: a computational model of Ebola virus matrix protein assembly
Source: Microbiol Spectr. 2024 Feb 26;12(4):e03098-23. doi: 10.1128/spectrum.03098-23 (PMC10986538; doi:10.1128/spectrum.03098-23)
Supplement: Table S3 — Efficiency of fendiline application at different times. [file spectrum.03098-23-s0003.xlsx]

## Sheet: Table S3
Table S3. Efficiency of fendiline application at different time: Experiment.
Setting		Imaging time
		24h					48h
		#Image	1	2	3	Average	1	2	3	Average
Non-treated		Average VLPs/cell slice image	22.4	18.9	25.6	22.3	49.5	58.2	53.4	53.7
2 µM fendiline treated	No-delay	Average VLPs/cell slice image	19.3	17.8	24.5	20.5333	49.4	53.2	46.2	49.6
		VLP production	0.865471	0.798206	1.09865	0.920777	0.919926	0.990689	0.860335	0.92365
		Treatment efficiency per hour	0.00579223	0.00205531	0.00205531	0.00330095	3.87958e-05	0.00193979	0.0027933	0.00159063
	12h delay	Average VLPs/cell slice image	22.9	18.1	24.4	21.8	42.6	50.8	45.2	46.2
		VLP production	1.02691	0.811659	1.09417	0.977578	0.793296	0.945996	0.841713	0.860335
		Treatment efficiency per hour	-0.00186846	0.00298954	0.0044843	0.00186846	0.00356921	0.00382785	0.00424167	0.00387958
	24h delay	Average VLPs/cell slice image					47.4	54.2	45.3	48.9667
		VLP production					0.882682	1.00931	0.843575	0.911856
		Treatment efficiency per hour					0.00162942	0.00310366	0.00628492	0.00367267
	36h delay	Average VLPs/cell slice image					53.3	56.4	47.6	52.4333
		VLP production					0.992551	1.05028	0.886406	0.976412
		Treatment efficiency per hour					-0.00589696	0.0027933	0.00900062	0.00196565
10 µM fendiline treated	No-delay	Average VLPs/cell slice image	20.7	15.4	17.6	17.9	27.6	35.8	36.9	33.4333
		VLP production	0.928251	0.690583	0.789238	0.802691	0.513966	0.666667	0.687151	0.622595
		Treatment efficiency per hour	0.00317638	0.00653961	0.0149477	0.00822123	0.00849628	0.00869025	0.0064013	0.00786261
	12h delay	Average VLPs/cell slice image	17.4	24	21.6	21	40.8	36.3	32.1	36.4
		VLP production	0.780269	1.07623	0.96861	0.941704	0.759777	0.675978	0.597765	0.67784
		Treatment efficiency per hour	0.0186846	-0.0190583	0.0149477	0.004858	0.00450031	0.0113284	0.011018	0.00894889
	24h delay	Average VLPs/cell slice image					39.6	46.3	44.2	43.3667
		VLP production					0.73743	0.862197	0.823091	0.807573
		Treatment efficiency per hour					0.00768156	0.0092334	0.00713842	0.00801779
	36h delay	Average VLPs/cell slice image					47.4	54.8	51.6	51.2667
		VLP production					0.882682	1.02048	0.960894	0.954687
		Treatment efficiency per hour					0.00325885	0.00527623	0.0027933	0.00377612
